# Supplementary material for: Stretchable and Self-Healable Graphene–Polymer Conductive Composite for Wearable EMG Sensor
Source: Polymers (Basel). 2022 Sep 8;14(18):3766. doi: 10.3390/polym14183766 (PMC9505217; doi:10.3390/polym14183766)
Supplement: Supplementary file 1 [file polymers-14-03766-s001.zip]

Archive with 1 entries (1 files):
- polymers-1871436-supplementary.pdf
